# Supplementary material for: Blocking Kir6.2 channels with SpTx1 potentiates glucose-stimulated insulin secretion from murine pancreatic β cells and lowers blood glucose in diabetic mice
Source: eLife. 2022 Feb 25;11:e77026. doi: 10.7554/eLife.77026 (PMC8880991; doi:10.7554/eLife.77026)
Supplement: Figure 8—figure supplement 1—source data 5. [file elife-77026-fig8-figsupp1-data5.zip]

Archive with 1 entries (1 files):
- Figure 8XXXfigure supplement 1XXXsource data 5.ab1
